# Supplementary material for: Novel Application of Metal–Organic Frameworks as Efficient Sorbents for Solid-Phase Extraction of Chemical Warfare Agents and Related Compounds in Water Samples
Source: Molecules. 2024 Jul 10;29(14):3259. doi: 10.3390/molecules29143259 (PMC11279877; doi:10.3390/molecules29143259)
Supplement: Supplementary file 1 [file molecules-29-03259-s001.zip]

Archive with 1 entries (1 files):
- molecules-3067082-supplementary.pdf
